# Supplementary material for: Streptococcus pneumoniae triggers hierarchical autophagy through reprogramming of LAPosome-like vesicles via NDP52-delocalization
Source: Commun Biol. 2020 Jan 13;3:25. doi: 10.1038/s42003-020-0753-3 (PMC6957511; doi:10.1038/s42003-020-0753-3)
Supplement: Supplementary file 3 — Supplementary Data 1 [file 42003_2020_753_MOESM3_ESM.xlsx]

## Sheet: Fig.1
			LC3	S.E.
Fig 1B	WT	1hr	30.641	0.82282
		2hr	37.128	4.0262
	FIP200 KO	1hr	28.931	1.0606
		2hr	11.139	0.47168
	Ulk DKO	1hr	27.517	1.4302
		2hr	9.3495	0.85492
	Atg5 KO	1hr	0.25	0
		2hr	0.25	0
		LC3	S.E.
Fig 1D	si luc	29.287	1.7838
	si Atg14	26.33	0.67594
		LC3	S.E.
Fig 1E	Control	31.84	1.2947
	3-MA	27.453	0.5852
		LC3	S.E.
Fig 1F	LC3	28.496	1.6317
	LC3 G120A	2.5982	0.14569
		LC3	S.E.
Fig1G	NT	100	0
	Apocynin	93.144	0.91134
	GSH	101.02	1.4753
	NAC	87.125	0.16386
		LC3	S.E.
Fig1H	WT	100	0
	NOX1KO	110.59	0.24542
	NOX4KO	118.85	0.79858
	si luc	100	0
	si p22	90.167	0.50053
	si TLR2	94.568	1.3437
				S.E.
Fig1I	LC3	WT	31.597	0.30572
		Δply	1.3397	0.40197
	poly-Ub	WT	28.245	0.58808
		Δply	0.48463	0.1101
	p62	WT	28.591	0.62297
		Δply	0.88132	0.2099
		lysotracker	SE
Fig1L	WT	2.2278	0.3584
	ply	23.435	0.36256
		Survival	S.E.
Fig1M	Atg5 KO	76.782	12.597
	FIP200 KO	83.756	21.151

## Sheet: Fig.2
		LC3	S.E.
Fig 2B	WT	31.259	0.80821
	FL	22.962	0.15286
	WD	0.69691	0.2493
	KO	0.42736	0.12685
		LC3	S.E.
Fig 2C	WT	23.363	0.40061
	FL	20.462	0.49843
	WD	1.6032	0.26335
	KO	0.032648	0.032648
		p62	S.E.
Fig 2E	FL	19.768	1.3916
	WD	0.96992	0.25782
	-	0.60696	0.069238
		ply-Ub	S.E.
Fig 2F	FL	19.255	0.47481
	WD	0.75069	0.074224
	-	0.6705	0.14423
		GAL3	S.E.
Fig 2G	KO/FL	17.264	1.2985
	KO/ΔWD	15.566	1.4496
		LC3	S.E.
Fig 2H	w/o BAPTA	26.774	1.0911
	with BAPTA	24.584	0.86248
		LC3	S.E.
Fig 2I	1	0.43663	0.05967
	2	30.418	0.65426
	3	33.656	0.22815
	4	0.37149	0.10189
		LC3	S.E.
Fig 2J	KO/FL	20.991	1.0462
	KO/T300A	9.2213	0.42372
		LC3	S.E.
Fig 2K	KO/FL	22.504	0.29628
	KO/T300A	10.362	0.48785
	KO/FL	24.999	0.53835
	KO/T300A	12.669	0.61386
		survivability	S.E.
Fig 2L	KO/FL	8.5306	1.4063
	KO/T300A	15.513	2.4128
		LC3	S.E.
Fig 2M	si luc	32.844	0.4318
	si Nod2	13.834	1.1699

## Sheet: Fig.3
				S.E.
Fig 3A	1h	p62	36.686	0.89208
		NDP52	33.794	0.36992
	2h	p62	35.892	2.1911
		NDP52	14.256	0.27379
			LC3	S.E.
Fig 3B	1h	si Luc	28.239	0.48165
		si Atg14	26.007	1.3938
	2h	si Luc	9.0754	0.79032
		si Atg14	24.519	1.4077
	4h	si Luc	3.9595	0.43734
		si Atg14	25.085	1.3187
			NDP52	S.E.
Fig 3C	1h	si luc	35.381	1.83
		si Atg14	34.252	0.64164
	2h	si luc	13.928	0.34314
		si Atg14	32.184	0.93951
			NDP/LC3	S.E.
Fig 3E	1h	si luc	77.009	1.4032
		si Atg14	74.324	2.6809
	2h	si luc	45.68	1.9924
		si Atg14	73.784	1.922
			LC3	S.E.
Fig 3F	1h	si luc	23.827	0.88321
		si Atg14	21.726	0.35014
	2h	si luc	24.572	0.32905
		si Atg14	9.1851	0.8324
			NDP/LC3	S.E.
Fig 3G	1h	si Luc	62.643	2.2369
		si Atg14L	67.006	2.9342
	2h	si Luc	22.792	0.79313
		si Atg14L	33.472	0.4131
			LC3	S.E.
Fig 3H	1h	si luc	28.871	0.57556
		si Beclin1	25.368	0.30713
	2h	si luc	9.354	1.1529
		si Beclin1	27.561	0.31468
		LC3	S.E.
Fig 3I	1h	33.794	1.9851
		36.979	1.1335
	2h	18.831	0.51895
		19.034	0.36203

## Sheet: Fig.4
		LC3	S.E.
Fig 4A	5	1.0936	0.21401
	15	1.1869	0.1643
	30	2.4737	0.24255
	60	27.821	0.43904
	90	19.42	0.46168
	120	10.582	0.38587
	150	9.3554	0.59026
Fig 4B		LC3	S.E.	NDP52	S.E.
	30	4.5265	0.075789	3.7897	0.46917
	60	30.36	0.71685	28.047	0.19278
	90	23.143	1.0109	15.419	0.29611
	120	28.12	0.42451	6.7675	0.133
	150	29.539	0.74165	2.0644	0.15331
Fig 4C		p62	S.E.	LC3	S.E.
	30	6.9689	0.31509	4.7749	0.055922
	60	29.489	0.29085	28.714	0.68109
	90	31.22	1.6431	18.519	0.82523
	120	28.013	0.72917	12.698	0.30786
Fig 4D		NDP52	S.E.	p62	S.E.
	30	4.9107	0.15035	6.8113	0.28193
	60	24.35	0.49853	28.236	0.77381
	90	16.567	0.52473	25.537	0.78924
	120	6.9729	0.28504	26.043	0.81052
	150	5.0225	0.17019	24.201	0.61649
	180	4.7279	0.056375	24.278	0.48276
		1hr	S.E.
Fig 4E	FL	13.539	0.71596
	∆WD	7.5261	0.26809
	mock	7.7046	0.18688
Fig 4F		2hr	S.E.
	FL	6.2331	0.43319
	∆WD	5.0406	0.082138
	mock	6.5619	0.10788
Fig 4G		1hr	S.E.
	FL	20.572	0.96787	19.866	0.19502
	∆WD	7.5734	0.29847	6.8533	0.39639
	mock	7.7498	0.11414	7.3942	0.19552
Fig 4H		2hr	S.E.
	FL	19.866	0.19502
	∆WD	6.8533	0.39639
	mock	7.3942	0.19552

## Sheet: Fig.5
		-PYR41	S.E.	+PYR41	S.E.
Fig 5A	LC3	19.239	0.69785	6.12	0.24907
	Ub	18.07	0.194	5.3896	0.52789
	p62	19.611	0.90273	4.6717	0.097804
Fig 5B		-PYR41	S.E.	+PYR41	S.E.
	LC3	27.746	0.13078	2.0156	0.094661
	NDP52	29.293	1.403	3.0233	0.23599
		LC3	S.E.
Fig 5C	si luc	31.234	2.1258
	si p62	7.4876	0.27684
	si NDP52	9.8536	0.94509
	si TBK1	5.6494	0.78344
		LC3	S.E.
Fig 5D	si luc	30.752	0.84786
	si p62	8.1906	0.69607
	si NDP52	16.541	1.3327
	si TBK1	9.8721	1.134
		LC3	S.E.	NDP52	S.E.
Fig 5E	si luc	26.502	1.1872	23.775	0.22316
	si p62	7.8076	0.8091	8.3361	0.58133
	si TBK1	6.7978	0.39091	6.8109	0.58236
		LC3	S.E.	p62	S.E.
Fig 5F	si luc	27.764	1.0817	29.254	1.6282
	si NDP52	12.569	1.0319	14.523	0.3961
	si TBK1	6.2105	0.65286	8.1738	0.7342
Fig 5G		LC3	S.E.	NDP52	S.E.
	si luc	26.616	0.83498	23.69	1.4291
	si Gal8	15.102	0.63788	1.1404	0.49377

## Sheet: Fig.6
Fig 6I		LC3	S.E.
	si luc	27.842	0.98363
	si TRAF6	12.43	0.34695
